# Supplementary material for: Identifying Aberrant 1CM-Related Pathways by Multi-Omics Analysis and Validating Tumor Inhibitory Effect of One-Carbon Donor Betaine in Gastric Cancer
Source: Int J Mol Sci. 2025 Apr 18;26(8):3841. doi: 10.3390/ijms26083841 (PMC12027648; doi:10.3390/ijms26083841)
Supplement: Supplementary file 1 [file ijms-26-03841-s001.zip]

Archive with 1 entries (1 files):
- ijms-3546985-supplementary.pdf
